# Supplementary material for: Root- and foliar-applied silicon modifies C: N: P ratio and increases the nutritional efficiency of pre-sprouted sugarcane seedlings under water deficit
Source: PLoS One. 2020 Oct 15;15(10):e0240847. doi: 10.1371/journal.pone.0240847 (PMC7561170; doi:10.1371/journal.pone.0240847)
Supplement: S1 File — This file contains all data the plants of experiment I. (XLSX) [file pone.0240847.s004.xlsx]

## Sheet: Data
Cultivars	Si	Plant	Si (g kg-1)	C (g kg-1)	N (g kg-1)	P (g kg-1)	C:N	C:P	N:P	Use efficiency C	Use efficiency N	Use efficiency P	Dry matter
CTC 4	-Si	1	1.06024	412.95	13.32	1.869	31.0023	220.947	7.12681	10.6379	329.8	2350.42	6.29693
CTC 4	-Si	2	1.3012	406.783	15.48	1.9404	26.278	229.177	7.97774	7.42656	195.155	1556.9	4.481
CTC 4	-Si	3	1.06024	403.7	15.12	1.8	26.6997	224.278	8.4	10.814	288.732	2425.35	6.42982
CTC 4	-Si	4	1.3012	419.117	14.52	1.764	28.8648	237.595	8.23129	10.0922	344.284	2287.95	5.90939
CTC 4	-Si	5	0.819277	410.946	15.12	1.7346	27.179	236.911	8.71671	11.089	301.389	2627.12	5.90939
CTC 4	-Si	6	1.06024	405.242	14.4	1.9488	28.1418	229.177	7.38916	10.0922	324.097	2394.81	5.90939
CTC 4	-Si	7	0.819277	416.034	13.68	1.8396	30.4118	226.155	7.4364	10.4934	319.124	2373.14	6.42982
CTC 4	SiR	1	8.77108	389.824	14.04	1.911	27.7652	203.99	7.34694	11.8977	379.473	2427	6.646
CTC 4	SiR	2	8.77108	397.533	12.6	1.8	31.5502	220.852	7	12.0107	378.942	2652.59	6.5815
CTC 4	SiR	3	8.77108	395.991	11.88	1.8312	33.3326	216.247	6.48755	11.427	380.892	2471.06	6.726
CTC 4	SiR	4	7.56627	372.865	11.88	1.7976	31.3859	207.424	6.60881	12.5032	392.424	2593.46	6.617
CTC 4	SiR	5	10.2169	391.366	12.96	1.8186	30.198	215.202	7.12636	12.6327	381.481	2718.57	6.979
CTC 4	SiR	6	9.25301	399.075	13.68	1.8	29.1721	212.743	7.6	11.8299	345.102	2622.78	6.866
CTC 4	SiR	7	8.77108	391.366	12.96	1.764	30.198	212.743	7.34694	13.1795	397.994	2924.04	7.664
CTC 4	SiL	1	1.54217	403.7	12.96	1.7976	31.1497	224.577	7.20961	11.3797	354.475	2555.63	7.40672
CTC 4	SiL	2	1.06024	403.7	12.6	1.827	32.0397	220.963	6.89655	14.6148	468.254	3229.34	8.875
CTC 4	SiL	3	1.06024	402.158	14.76	1.806	33.28	222.679	8.17276	12.5781	342.71	2800.89	7.2619
CTC 4	SiL	4	1.54217	400.616	11.16	1.6884	35.8975	223.097	6.60981	12.6265	453.262	2995.97	6.8214
CTC 4	SiL	5	1.06024	403.7	13.32	1.8	30.3078	224.278	7.4	11.5507	350.075	2590.56	6.722
CTC 4	SiL	6	1.3012	403.7	11.16	1.8	36.1738	224.278	6.2	13.9336	391.401	3125	8.36
CTC 4	SiL	7	1.06024	405.242	11.88	1.827	34.1112	221.807	6.50246	11.1292	379.63	2882.9	6.4
RB 966928	-Si	1	1.06024	402.13	10.08	1.743	39.8938	265.564	7.37177	9.74313	388.69	2247.85	5.765
RB 966928	-Si	2	0.578313	409.686	11.34	1.6	36.1275	256.054	7.0875	12.7776	461.623	3271.75	7.27255
RB 966928	-Si	3	0.819277	417.243	11.52	1.4868	36.219	280.632	7.74818	12.5462	454.41	3520.85	7.6324
RB 966928	-Si	4	0.578313	418.922	10.8	1.5666	38.7891	267.409	6.89391	15.4683	404.605	3203.86	8.50275
RB 966928	-Si	5	1.54217	426.479	13.32	1.6	32.0179	266.549	8.325	6.53491	209.234	3203.86	3.953
RB 966928	-Si	6	0.578313	413.884	10.08	1.491	36.0178	277.589	6.76056	12.0781	404.605	3203.86	9.271
RB 966928	-Si	7	0.578313	404.648	12.24	1.6506	33.0595	245.152	7.41549	15.3986	509.069	3774.99	8.22835
RB 966928	SiR	1	5.87952	401.29	10.8	1.638	37.1565	244.988	6.59341	16.9915	504.722	3327.84	9.7202
RB 966928	SiR	2	7.3253	402.13	10.8	1.4658	37.2342	243.446	7.36799	16.9915	510.926	3764.5	9.1972
RB 966928	SiR	3	5.87952	392.894	11.16	1.6044	35.2055	244.885	6.95587	17.5162	616.667	4289.45	10.811
RB 966928	SiR	4	5.63855	382.818	10.08	1.4784	37.978	243.446	6.81818	16.8853	641.27	4372.29	9.289
RB 966928	SiR	5	5.63855	392.054	10.08	1.6	38.8942	245.034	6.3	20.0585	780.159	3854.19	11.491
RB 966928	SiR	6	7.3253	384.497	11.16	1.6884	34.4532	227.729	6.60981	14.6477	504.659	3335.7	8.588
RB 966928	SiR	7	5.63855	394.573	10.08	1.5498	39.1441	254.596	6.50407	15.8501	620.437	4035.36	8.945
RB 966928	SiL	1	1.54217	400.45	11.28	1.6562	35.5009	241.789	6.81077	17.1432	608.599	4145.03	10.017
RB 966928	SiL	2	1.06024	395.412	12.24	1.6506	32.3049	239.557	7.41549	15.3637	570.008	3680.48	8.488
RB 966928	SiL	3	0.819277	399.611	10.8	1.5834	37.001	236.903	6.82077	15.6088	543.056	3704.05	8.156
RB 966928	SiL	4	0.819277	402.969	10.8	1.575	37.312	236.903	6.85714	15.6088	527.685	3618.41	8.402
RB 966928	SiL	5	1.06024	399.611	12.96	1.7808	30.8342	224.4	7.27763	15.0522	570.008	3377.7	9.275
RB 966928	SiL	6	1.06024	401.29	10.8	1.7136	37.1565	234.179	6.30252	15.2104	565.167	3561.97	8.7738
RB 966928	SiL	7	2.26506	399.611	10.08	1.6338	39.6439	244.59	6.16967	15.2744	605.536	3735.95	8.5138
-Si	absence of silicon
SiR	root silicon
SiL	foliar silicon

## Sheet: Standardized data
	Si	C	N	P	C:N	C:P	N:P	CUE	NUE	PUE	DM
CTC4 - Si	-0.63237	0.975568	1.63943	1.08997	-1.48543	-0.326125	1.74289	-1.24065	-1.19858	-1.31941	-1.26831
CTC4 SiR	1.64016	-1.18305	0.469413	0.881459	-0.864383	-1.22271	-0.171206	-0.409178	-0.521848	-0.757769	-0.572154
CTC4 SiL	-0.582314	0.155437	0.252296	0.670072	-0.0642399	-0.657827	-0.345758	-0.278475	-0.419802	-0.342304	-0.181497
RB966928 - Si	-0.702448	1.26318	-0.598074	-1.01719	0.727944	1.65897	0.521749	-0.461524	-0.306841	0.184832	-0.308204
RB 966928 SiR	0.859289	-0.989916	-1.12277	-1.15284	1.05618	0.452332	-0.957667	1.46617	1.33889	1.25291	1.49771
RB 966928 SiL	-0.582314	-0.221213	-0.640291	-0.471466	0.629923	0.0953542	-0.790011	0.923664	1.10818	0.981746	0.832451
-Si	absence of silicon		PUE	Use efficiency P
SiR	root silicon		CUE	Use efficiency C
SiL	foliar silicon		NUE	Use efficiency N
			DM	Dry matter
