# Supplementary material for: Root- and foliar-applied silicon modifies C: N: P ratio and increases the nutritional efficiency of pre-sprouted sugarcane seedlings under water deficit
Source: PLoS One. 2020 Oct 15;15(10):e0240847. doi: 10.1371/journal.pone.0240847 (PMC7561170; doi:10.1371/journal.pone.0240847)
Supplement: S2 File — This file contains all data the plants of experiment II. (XLSX) [file pone.0240847.s005.xlsx]

## Sheet: Data
Si	WD	Plant	Si (g kg-1)	C (g kg-1)	N (g kg-1)	P (g kg-¹)	C:N	C:P	N:P	Electrolyte leakage index	Relative water content	Chlorophyll a+b	Plant height	Use efficiency C	Use efficiency N	Use efficiency P	Dry matter
-Si	Control	1	1.00423	459.15	18.821	3.0744	24.3956	149.346	6.12184	10.2041	90.0307	6.69701	193	40.3114	983.423	6020.36	21.989
-Si	Control	2	0.961945	455.41	19.219	2.6712	23.6958	170.489	7.19489	6.81818	89.1419	6.77698	177	37.1138	879.442	6327.49	19.159
-Si	Control	3	1.38478	460.57	19.186	2.99292	24.0055	153.887	6.41046	7.99967	94.1799	5.59006	215	39.0082	936.412	6002.83	20.891
-Si	Control	4	1.17336	472.12	17.215	2.7636	27.4249	170.835	6.22919	7.99967	84.878	7.1572	175	37.6112	1031.48	6425.31	20.434
-Si	Control	5	0.750529	441.86	17.058	3.2844	25.9034	158.289	5.19364	6.97674	89.9536	5.87323	215	36.6745	949.994	6198.15	19.965
-Si	Control	6	0.750529	465.78	18.763	3.171	24.8244	146.887	5.91706	7.99967	92	5.33722	176	38.1438	1050.31	6214.76	22.284
-Si	WD	1	1.38478	449.49	19.649	3.3852	22.876	132.781	5.80438	11.4028	85.0343	2.68844	145	32.9155	752.975	4370.55	17.06
-Si	WD	2	1.80761	450.67	19.64	3.43245	22.9465	131.297	5.72186	11.4028	85.0343	2.88854	132	32.2457	739.282	4231.16	17.06
-Si	WD	3	0.327696	446.09	20.017	3.3852	22.2856	131.777	5.91309	12.5	87.9457	2.68844	131	33.0158	735.775	4350.7	17.698
-Si	WD	4	1.38478	448.61	20.364	3.591	22.0296	133.124	5.67084	10.3448	85.0343	3.5135	155	33.4076	735.956	4173.49	17.292
-Si	WD	5	1.80761	448.88	19.433	3.43245	23.0989	133.124	5.66155	11.4028	78.5607	1.66329	148	33.3564	770.493	4362.19	17.291
-Si	WD	6	1.59619	460.27	18.729	3.3684	24.5753	136.644	5.56021	11.3636	88.5965	2.68844	155	28.5333	701.212	3898.88	15.959
SiR	Control	1	16.2368	442.46	15.57	3.0156	28.4175	146.724	5.16315	7.4026	92.9701	5.52085	219	50.2848	1428.97	7377.97	25.878
SiR	Control	2	15.3383	442.46	15.57	3.0618	28.4175	144.51	5.08524	8.57143	92.2383	5.56333	225	46.576	1323.57	6730.68	23.808
SiR	Control	3	17.241	434.4	15.802	3.0156	27.4902	144.051	5.24008	7.4026	90.3808	6.60398	215	43.2574	1189.15	6231.26	21.722
SiR	Control	4	17.0296	458.8	15.57	2.9526	29.4669	155.388	5.27332	6.81818	88.4034	6.89663	187	46.8854	1381.57	7285.44	25.082
SiR	Control	5	15.3383	459.42	15.407	2.9694	29.8189	154.718	5.18859	6.81818	90.2256	5.6804	241	46.2478	1160.19	6019.73	20.499
SiR	Control	6	16.2368	417.2	15.513	3.003	26.8936	149.078	5.16583	7.4026	90.3282	6.10278	253	44.2354	1189.65	6145.52	21.17
SiR	WD	1	25.6977	443.87	19.962	3.423	22.2357	126.705	5.83173	7.26007	88.3683	4.52327	195	40.7011	905.02	5277.83	21.037
SiR	WD	2	22.5264	438.03	19.05	3.4356	22.9937	127.497	5.54488	6.52174	88.7372	4.43482	195	46.7091	1074.02	5955.29	23.225
SiR	WD	3	20.4123	436.42	16.541	3.4272	26.3841	127.34	4.82639	9.80392	88.6648	4.77589	217	38.0047	1002.72	4839.52	18.603
SiR	WD	4	22.019	448.18	19.6195	3.4734	22.8436	129.032	5.6485	7.26007	88.6648	5.45017	210	40.5879	818.064	4620.83	18.357
SiR	WD	5	21.0465	417.14	16.966	3.39276	24.5868	122.95	5.00065	5.45455	88.8889	4.77589	175	36.9516	908.523	4543.2	18.344
SiR	WD	6	20.4123	434.87	18.4277	3.2046	23.5987	126.705	5.75039	7.26007	88.6648	4.6953	233	40.573	957.472	5505.84	20.377
SiL	Control	1	1.04651	456.04	19.358	2.7426	23.5582	149.166	6.19324	7.31707	91.6933	5.45822	163	39.8298	938.32	6622.91	22.128
SiL	Control	2	0.961945	441.23	18.21	2.88225	24.2301	153.085	6.31798	6.66024	91.0653	3.35349	236	48.5438	1176.22	7431.35	23.1516
SiL	Control	3	0.961945	434.67	18.21	2.7636	23.8699	149.166	6.58923	6.52174	88.5329	7.26648	229	42.6484	1018.01	6707.92	21.037
SiL	Control	4	0.961945	423.52	18.196	2.8392	23.2754	149.169	6.40885	6.81818	91.2892	7.60658	212	50.1015	1166.14	7473.58	24.112
SiL	Control	5	1.17336	433.85	17.378	2.88225	24.9655	150.525	6.02932	6.52174	92.7365	6.95174	189	47.8022	1193.41	7195.42	24.102
SiL	Control	6	1.17336	458.075	17.8945	3.1836	25.5986	143.886	5.62084	6.12245	88.3224	5.81756	200	45.9444	1176.12	6610.76	24.379
SiL	WD	1	2.01903	439.82	17.803	3.6792	24.7048	119.542	4.83882	7.69231	87.4355	3.99917	205	36.4382	729.034	4359.62	15.62
SiL	WD	2	2.07188	439.82	17.9285	3.4524	24.5319	118.427	5.19305	6.97674	89.0332	3.87484	173	31.5697	774.465	4021.84	16.225
SiL	WD	3	2.01903	436.39	19.135	3.5826	22.8059	121.808	5.34109	9.83607	88.9896	3.914	143	34.8794	795.453	4248.59	17.847
SiL	WD	4	2.01903	439.82	17.988	3.885	24.4507	113.21	4.63012	8.20961	89.927	3.99917	168	40.3574	986.769	4568.85	20.855
SiL	WD	5	2.07188	444.05	19.141	3.67248	23.1989	120.913	5.21201	8.20961	90.7468	4.06678	172	38.6398	896.4	4672.05	20.573
SiL	WD	6	2.23044	439.03	21.164	3.7632	20.7442	116.664	5.62394	8.33333	88.0672	4.14105	196	36.7446	762.238	4286.78	19.429
-Si	absence of silicon		Control	no water deficit
SiR	root silicon		WD	water deficit
SiL	foliar silicon

## Sheet: Standardized data
	Si	C	N	P	C:N	C:P	N:P	CUE	NUE	PUE	DM
- Si control	-0.672328	1.6879	0.142608	-0.753639	0.201151	1.24397	1.14175	-0.323596	-0.0330222	0.51089	0.155646
- Si WD	-0.631649	0.679272	1.05827	0.647634	-0.84456	-0.390078	0.170221	-1.4027	-1.22556	-1.14672	-1.36987
SiR control	0.955949	-0.297436	-1.89315	-0.721502	1.90407	0.645879	-0.972001	1.15908	1.54124	0.876304	1.07231
SiR WD	1.57404	-1.01564	0.179404	0.521097	-0.438399	-0.806933	-0.444063	0.123569	-0.174253	-0.394521	-0.170373
SiL control	-0.667808	-0.443239	0.0197729	-1.10647	-0.198365	0.651591	1.17455	1.07931	0.682431	1.19251	1.12351
SiL WD	-0.558202	-0.610847	0.493089	1.41288	-0.623894	-1.34443	-1.07046	-0.635657	-0.790834	-1.03846	-0.811223
-Si	absence of silicon		Control	no water deficit		PUE	Use efficiency P
SiR	root silicon		WD	water deficit		CUE	Use efficiency C
SiL	foliar silicon					NUE	Use efficiency N
						DM	Dry matter
