# Supplementary material for: Root- and foliar-applied silicon modifies C: N: P ratio and increases the nutritional efficiency of pre-sprouted sugarcane seedlings under water deficit
Source: PLoS One. 2020 Oct 15;15(10):e0240847. doi: 10.1371/journal.pone.0240847 (PMC7561170; doi:10.1371/journal.pone.0240847)
Supplement: S3 File — This file contains all data the plants of experiment III. (XLSX) [file pone.0240847.s006.xlsx]

## Sheet: Data
Si	WRC (%)	Plant	Si (g kg-1)	C (g kg-1)	N (g kg-1)	P (g kg-1)	Electrolyte leakage index	Relative water content	Chlorophyll a + b	Plant height	C:N	C:P	N:P	Use efficiency C	Use efficiency N	Use efficiency P	Dry matter
-Si	70	1	4.96086	469.12	18.769	1.2474	6.89655	86.3636	2.26684	200	24.9944	376.078	15.0465	41.9871	1049.44	15790.4	29.9528
-Si	70	2	4.81409	457.91	19.92	1.47	6.66667	90.1919	2.36751	206	22.9874	311.503	13.551	43.015	988.805	13399.3	29.9528
-Si	70	3	5.20548	454.88	17.771	1.32804	6.74157	92.8309	2.31516	203	25.5968	342.52	13.3814	40.3711	1033.37	13827.9	33.154
-Si	70	4	4.22701	458.2	19.258	1.1802	6.17284	88.8438	2.32001	207	22.5714	388.239	16.3176	49.677	1181.95	19286.6	31.441
-Si	70	5	4.96086	455.68	19.038	1.4742	5.81395	90.0971	2.31622	227	23.9353	309.103	14.6699	43.9857	1052.81	13596.1	28.7084
-Si	70	6	5.59687	453.22	19.093	1.2684	6.45832	91.9408	2.31718	208	23.7375	357.316	15.0528	43.4601	1031.63	15529	28.586
-Si	50	1	3.83562	449.39	17.665	1.323	6.59341	87.7119	1.9349	183	25.4396	339.675	13.3522	38.2786	973.79	12266.4	25.247
-Si	50	2	5.20548	468.66	19.224	1.449	5.55556	89.8551	2.14535	190	24.3789	323.437	13.2671	41.6677	874.913	12266.4	26.773
-Si	50	3	5.20548	488.6	17.816	1.1634	7.14286	88.4091	2.17664	190	27.4248	419.976	15.3137	30.4114	834.026	12772	22.325
-Si	50	4	4.86301	449.56	18.7655	1.32804	7.42036	89.0438	2.30871	195	23.9567	338.514	14.1302	32.7898	785.537	11099.8	20.156
-Si	50	5	4.86301	471.85	18.943	1.32804	10.3896	87.963	2.14535	189	24.9089	355.298	14.2639	36.3844	906.298	12927.3	22.771
-Si	50	6	5.20548	440.75	19.596	1.218	7.42036	88.5966	2.16116	189	22.4918	361.864	16.0887	44.9575	874.913	12266.4	26.5698
-Si	30	1	3.591	462.1	19.091	1.1718	7.80983	73.6931	1.72305	157	23.3277	394.351	16.292	21.8502	528.888	8616.66	15.6092
-Si	30	2	3.63992	464.92	17.829	1.281	7.5	75.9717	1.71041	159	26.0766	362.935	16.2483	24.9204	523.4	8294.88	16.93
-Si	30	3	3.83562	449.25	19.566	1.2306	10	88.326	1.7976	150	22.9607	365.066	15.8996	23.3033	535.061	8507.23	15.484
-Si	30	4	3.591	454.89	20.822	1.22724	8.12179	89.0722	1.91289	152	21.8466	370.661	16.9665	22.7703	497.455	8440.08	16.663
-Si	30	5	3.44423	476.34	19.154	1.2096	6.41026	83.5427	1.70621	151	24.869	393.8	15.835	21.6942	539.511	8543.15	15.846
-Si	30	6	3.44423	465.33	17.747	1.2432	8.88889	90.6504	1.38712	138	26.2202	374.3	16.2483	19.6828	516.087	7367.28	14.544
SiR	70	1	7.74951	446.16	19.16	1.3062	5.26316	88.4876	2.14464	201	23.286	341.571	14.6685	36.5564	851.253	15792.3	27.0447
SiR	70	2	6.57534	454.69	19.0805	1.407	5.55556	88.8335	2.51898	221	23.8301	323.163	13.5611	45.1599	1076.16	14594	31.6268
SiR	70	3	6.37965	439	17.964	1.3104	6.66667	89.0351	2.26514	217	25.5355	335.012	13.7088	50.7859	1241.09	17013.9	32.492
SiR	70	4	6.91781	445.46	17.488	1.34715	5.76923	88.3784	2.47765	211	25.4723	330.668	12.9815	51.0977	1301.58	16896.4	33.676
SiR	70	5	6.96673	410.37	18.538	1.365	6.52174	89.2836	2.64334	214	22.1367	300.637	13.581	50.608	1120.29	15214.7	31.5027
SiR	70	6	6.91781	438.33	19.755	1.34715	5.95527	91.6836	2.47627	212	22.1883	325.376	14.6643	46.8454	1039.42	15242.4	31.2684
SiR	50	1	7.74951	443.94	18.828	1.4028	5.81395	91.25	2.34349	203.5	23.5787	316.467	13.4217	43.0193	1014.34	13614.2	27.8985
SiR	50	2	6.84932	455.28	17.942	1.533	6.68467	90.1788	2.4071	203	25.3751	296.986	11.7038	43.1712	1095.47	13672.1	28.4555
SiR	50	3	6.96673	423.78	17.505	1.47252	4.85437	90.8068	2.30084	203	24.2091	287.792	11.8878	47.6946	1154.64	13726.1	27.928
SiR	50	4	6.37965	458.14	18.756	1.4784	5.81395	89.172	2.42778	204	24.4263	309.889	12.6867	42.9017	1047.93	13294.8	28.4555
SiR	50	5	6.57534	446.8	18.451	1.3986	6.68467	90.1788	2.55629	203	25.0192	319.462	13.1925	43.9906	1065.25	14053.3	28.4555
SiR	50	6	6.57534	452.905	19.959	1.5498	5.97032	89.4866	2.4071	203	22.6918	292.234	12.8784	43.3976	1075.53	13672.1	29.54
SiR	30	1	6.57534	444.52	19.4127	1.2222	4.9505	88.912	2.22389	184	26.2703	363.705	15.8834	31.4159	719.373	11426.1	21.26
SiR	30	2	6.57534	441	19.4127	1.1676	5.49451	87.0079	2.07368	189	25.4355	377.698	16.6262	30.4875	692.586	11515.1	20.74
SiR	30	3	6.57534	434.43	19.971	1.323	5.67951	87.1486	2.13065	187	21.753	328.367	15.0952	32.9535	716.839	10820.9	21.68
SiR	30	4	5.20548	447.25	19.608	1.323	4.9505	89.0985	2.46734	173	22.8096	338.057	14.8209	31.0229	707.619	10487.5	21.101
SiR	30	5	5.20548	436.28	18.566	1.2012	5.30973	92.161	2.22389	160	23.4989	363.203	15.4562	31.8608	748.694	11572	21.1953
SiR	30	6	6.0274	442.37	19.506	1.3398	7.69231	89.1441	2.22389	179	22.6787	330.176	14.5589	31.4222	712.614	10374.9	21.1953
SiL	70	1	5.00978	439.16	19.059	1.2558	6.09756	88.3607	2.42897	221	23.0421	349.705	15.1768	47.1127	1085.58	16475.6	31.3844
SiL	70	2	5.00978	443.73	19.673	1.2936	5.74713	87.5244	2.37564	214	22.5553	343.019	15.2079	47.3711	1068.47	16249.2	29.476
SiL	70	3	5.04892	443.82	18.233	1.3	5.43478	93.8163	2.40091	216	24.3416	341.4	14.0254	46.9898	1143.81	16042.3	34.117
SiL	70	4	4.6184	433.86	19.5915	1.3	6.04401	89.1258	2.10702	212	22.1453	333.738	15.0704	48.0685	1064.49	16042.3	30.747
SiL	70	5	4.6184	440	19.3505	1.2348	6.89655	89.4198	2.43065	217	27.2776	356.333	15.671	47.3977	1077.75	16889.4	29.606
SiL	70	6	5.98826	439.31	20.196	1.1718	6.04401	86.5079	2.51063	216	21.7523	374.902	15.0303	47.4722	1032.63	17797.4	33.966
SiL	50	1	5.2544	441.97	18.644	1.4364	6.31579	89.777	2.34324	198	23.7057	307.693	12.9797	38.2379	906.458	13444.1	25.5072
SiL	50	2	5.00978	413	20.081	1.3104	6.06061	90.0826	2.35007	195	20.5667	315.171	15.3243	44.6755	918.829	14080.4	25.718
SiL	50	3	5.00978	439.5	18.652	1.40784	6.43537	87.1036	2.33075	200	23.5632	312.18	13.2487	46.4255	1093.93	14493.1	32.444
SiL	50	4	5.59687	426.5	20.095	1.4238	6.59341	90.942	2.34324	194	26.641	299.55	14.1136	45.3411	962.329	13582	27.662
SiL	50	5	5.2544	418.31	21.431	1.4784	6.77167	90.1163	2.34891	190	19.5189	282.948	14.4961	47.4313	925.808	13420.6	26.639
SiL	50	6	5.40117	419.69	21.667	1.3902	6.43537	84.4622	2.34324	195	19.37	301.892	15.5855	38.5713	961.471	11644.4	24.7952
SiL	30	1	3.24853	417.13	19.803	1.1004	6.01581	86.6788	2.16672	170	21.064	379.071	17.9962	33.8516	713.049	12832.2	22.3693
SiL	30	2	3.67906	441.79	19.5325	1.15416	5.26316	88.7949	2.16672	170	22.6182	382.781	16.9236	31.962	722.923	12234.4	22.3693
SiL	30	3	3.83562	436.35	20.599	1.1382	5.82524	83.9917	1.96573	162	21.1831	383.368	18.0979	28.578	605.369	10955.9	19.268
SiL	30	4	3.83562	431.8	21.228	1.1676	5.94059	87.1537	2.20902	162	21.792	369.818	18.1809	29.0505	710.714	10743.4	19.106
SiL	30	5	4.03131	431.8	20.939	1.134	6.52174	91.5572	2.32542	183	21.2059	380.776	18.4647	37.0982	765.032	14126.1	26.52
SiL	30	6	3.44423	431.8	20.676	1.2306	5.91331	84.7458	2.16672	174	22.0429	350.886	16.8016	35.7781	747.195	12554	21.9265
-Si	absence of silicon	WRC	0.7	no water deficit
SiR	root silicon		0.5	moderate deficit
SiL	foliar silicon		0.3	severe deficit

## Sheet: Standardized data
	Si	C	N	P	C:N	C:P	N:P	CUE	NUE	PUE	DM
- Si 70	-0.236408	1.00346	-0.414812	0.222069	0.409911	0.159382	-0.17136	0.580433	0.751492	0.80098	0.849552
- Si 50	-0.318242	1.25884	-0.879455	-0.0538018	1.20751	0.49255	-0.354202	-0.167506	-0.122085	-0.352079	-0.328613
- Si 30	-1.38208	1.31069	-0.323879	-0.828868	0.656653	1.24737	0.908652	-1.94391	-1.81467	-1.89301	-1.84242
SiR 70	1.40027	-0.479773	-0.885517	0.421309	0.180567	-0.632358	-0.724908	0.945625	0.98566	1.01594	1.03008
SiR 50	1.34298	0.124291	-1.02305	1.72841	0.656542	-1.45657	-1.56814	0.613475	0.843908	0.193334	0.506161
SiR 30	0.655579	-0.327064	0.248873	-0.458121	0.180077	0.260849	0.332889	-0.862701	-0.885888	-0.830734	-0.846104
SiL 70	-0.162758	-0.404064	0.15453	-0.494264	-0.0422435	0.247839	0.0752622	1.01172	0.859601	1.32263	1.08242
SiL 50	0.00909263	-1.44762	1.28286	1.05406	-1.33576	-1.47753	-0.43037	0.544749	0.294706	0.104865	0.258829
SiL 30	-1.30843	-1.03876	1.84045	-1.5908	-1.91326	1.15846	1.93217	-0.721888	-0.912727	-0.36193	-0.709904
-Si	absence of silicon	WRC	0.7	no water deficit		PUE	Use efficiency P
SiR	root silicon		0.5	moderate deficit		CUE	Use efficiency C
SiL	foliar silicon		0.3	severe deficit		NUE	Use efficiency N
						DM	Dry matter
